# Supplementary material for: Challenges in the Highly Selective [3 + 1]-Cycloaddition of an Enoldiazoacetamide to Form a Donor–Acceptor Cis-Cyclobutenecarboxamide
Source: Molecules. 2021 Jun 9;26(12):3520. doi: 10.3390/molecules26123520 (PMC8229219; doi:10.3390/molecules26123520)
Supplement: Supplementary file 1 [file molecules-26-03520-s001.zip]

Archive with 1 entries (1 files):
- molecules-1242534-SI.pdf
